# Supplementary material for: Inhibitory Potential of the Drimane Sesquiterpenoids Isotadeonal and Polygodial in the NF-kB Pathway
Source: Molecules. 2025 Mar 31;30(7):1555. doi: 10.3390/molecules30071555 (PMC11990674; doi:10.3390/molecules30071555)
Supplement: Supplementary file 1 [file molecules-30-01555-s001.zip]

Archive with 1 entries (1 files):
- molecules-3501076-supplementary.pdf
